# Supplementary material for: Data maps and method for evaluating the indicator of the risk of propagation of invasive exotic plant species on work zones
Source: Data Brief. 2018 Jun 26;19:1779–84. doi: 10.1016/j.dib.2018.06.038 (PMC6141259; doi:10.1016/j.dib.2018.06.038)
Supplement: Supplementary file 2 — Supplementary material [file mmc1.zip]

Archive with 6 entries (6 files):
- CLC12_IPS_Data/CLC12_IPS_Data_Mobaied.cpg
- CLC12_IPS_Data/CLC12_IPS_Data_Mobaied.dbf
- CLC12_IPS_Data/CLC12_IPS_Data_Mobaied.prj
- CLC12_IPS_Data/CLC12_IPS_Data_Mobaied.qpj
- CLC12_IPS_Data/CLC12_IPS_Data_Mobaied.shp
- CLC12_IPS_Data/CLC12_IPS_Data_Mobaied.shx
