# Supplementary material for: Data maps and method for evaluating the indicator of the risk of propagation of invasive exotic plant species on work zones
Source: Data Brief. 2018 Jun 26;19:1779–84. doi: 10.1016/j.dib.2018.06.038 (PMC6141259; doi:10.1016/j.dib.2018.06.038)
Supplement: Supplementary file 5 — Supplementary material [file mmc4.zip]

Archive with 7 entries (6 files):
- PI Map/Data4/
- PI Map/Data4/PI_Data.cpg
- PI Map/Data4/PI_Data.dbf
- PI Map/Data4/PI_Data.prj
- PI Map/Data4/PI_Data.qpj
- PI Map/Data4/PI_Data.shp
- PI Map/Data4/PI_Data.shx
